# Supplementary material for: Endocannabinoid 2-Arachidonoylglycerol Levels in the Anterior Cingulate Cortex, Caudate Putamen, Nucleus Accumbens, and Piriform Cortex Were Upregulated by Chronic Restraint Stress
Source: Cells. 2023 Jan 21;12(3):393. doi: 10.3390/cells12030393 (PMC9913316; doi:10.3390/cells12030393)
Supplement: Supplementary file 1 [file cells-12-00393-s001.zip]

Archive with 1 entries (1 files):
- cells-2148957-supplementary.pdf
